# Supplementary material for: Stabilization of Ferroelectric Phase in Highly Oriented Quinuclidinium Perrhenate (HQReO4) Thin Films
Source: Materials (Basel). 2021 Apr 22;14(9):2126. doi: 10.3390/ma14092126 (PMC8122725; doi:10.3390/ma14092126)
Supplement: Supplementary file 1 [file materials-14-02126-s001.zip]

Archive with 1 entries (1 files):
- materials-1171174-supplementary.pdf
